# Supplementary material for: NFATc1 regulates the transcription of DNA damage-induced apoptosis suppressor
Source: Data Brief. 2015 Nov 17;5:975–80. doi: 10.1016/j.dib.2015.11.011 (PMC4675896; doi:10.1016/j.dib.2015.11.011)
Supplement: Supplementary file 1 — Supplementary material [file mmc1.zip]

Archive with 9 entries (9 files):
- mmc1/coi_disclosure-Ban HS.pdf
- mmc1/coi_disclosure-Im JY.pdf
- mmc1/coi_disclosure-Kim BK.pdf
- mmc1/coi_disclosure-Kim YJ.pdf
- mmc1/coi_disclosure-Lee KW.pdf
- mmc1/coi_disclosure-Song KB.pdf
- mmc1/coi_disclosure-Won KJ.pdf
- mmc1/coi_disclosure-Won M.pdf
- mmc1/coi_disclosure-Yoon SH.pdf
